# Supplementary material for: Alveolar epithelial progenitor cells require Nkx2-1 to maintain progenitor-specific epigenomic state during lung homeostasis and regeneration
Source: Nat Commun. 2023 Dec 19;14:8452. doi: 10.1038/s41467-023-44184-0 (PMC10775890; doi:10.1038/s41467-023-44184-0)
Supplement: Supplementary file 3 — Source Data [file 41467_2023_44184_MOESM3_ESM.xlsx]

## Sheet: Figure 4
	Figure 4G - Enrichment Score
		Nkx2.1	Tfcp2l1	Yy1	Etv5	Tead	Ddit3	Foxo1	Smad1	Smad5	Smad4	Smad2	Smad3	Tcf4	Creb1	Mef2d	Bach1	Gata6	Tfe3	Atf4	Barhl1	Foxn3	Rbpj	Tef	Tead1	Stat3	Foxa2
	pAEP	1.3	0.3	6.2	4.7	0.4	0.3	0.2	0	0.5	0	0	0.3	0.2	0.2	0	0.2	0.2	0.3	0.3	0	0.1	0	0.2	0.4	0
	AEP	7.7	6.3	4.8	1	0	0	17.1	4.7	1	14	0	0.06	3.8	10.3	6.3	6	4.9	4.3	0.6	0	3.6	1.7	1.3	2.8	0.5	1.6
	AT1tr	4.4	0.1	1.3	3.9	0.5	1.8	8.9	1.6	3	9.4	0	1.5	5	8.2	17.2	21.6	2.3	5.5	0.1	0	0.1	0.1	3.2	0.5	0.4	1
	AT1	1.9	0.6	1.3	0.3	7.8	0	1.4	1.5	7.5	10	0	14	5.2	7.9	11.6	2	1.6	15.5	1.6	0	8.2	9.5	18	7.8	5.5	8.9
	PATS	0	0	0.3	0.3	0.6	15	0	1.2	4.3	1.1	0	0	1.6	1.4	0	6.2	1.1	5.7	12	9.7	4.1	0	0	0.6	1	0
	Figure 4H				Figure 4I				Figure 4J				Figure 4K
		Targets	Log10(Pvalue)			Targets	Log10(Pvalue)			Targets	Log10(Pvalue)			Targets	Log10(Pvalue)
	Tcf4	12	-3.84071		Smad3	10	-1.59696		Smad4	3	-1.11273		Nkx2-1	54	-5.32901
	Smad1	18	-4.73436		Gata6	12	-2.37014		Foxn3	5	-4.13934		Stat3	36	-5.52391
	Tfcp2l1	17	-6.36341		Smad5	16	-3.06101		Tfe3	9	-5.74851		Tead1	73	-7.76363
	Nkx2-1	22	-7.71602		Nkx2-1	21	-4.44431		Bach1	12	-6.44254		Foxa2	74	-8.89284
	Creb1	20	-10.3463		Smad4	27	-9.39588		Barhl1	16	-9.72058		Rbpj	42	-9.47843
	Smad4	28	-13.9885		Mef2d	46	-17.2558		Atf4	11	-11.9556		Smad4	60	-10.3851
	Foxo1	42	-17.1683		Bach1	51	-21.6568		Ddit3	15	-15.0248		Smad3	76	-14.7727
													Tef	64	-18.7294

## Sheet: Figure 5
	Figure 5D																Figure 5E
	Organoid Per Well					Organoid Area					Percent GFP						Organoid per well			Organoid Area			Percent GFP
	Control	MOI=1000	MOI=10000	MOI=20000		Control	MOI=1000	MOI=10000	MOI=20000		Control	MOI=1000	MOI=10000	MOI=20000			Control	AAV		Control	AAV		Control	AAV
	69	52	57	36		0.00747	0.02054	0.0146	0.00672		0	82.6923	85.9649	83.3333			67	67		0.00484	0.01572		0	68.6567
	73	72	47	45		0.0151	0.02179	0.01004	0.00599		0	75	89.3617	91.1111			76	79		0.00424	0.02811		0	63.2911
	67	63	52	41		0.02293	0.01326	0.01986	0.03446		0	77.7778	88.4615	90.2439			66	82		0.00434	0.01307		0	56.0976
						0.00603	0.00546	0.01275	0.02382								56	78		0.00828	0.00954		0	57.6923
						0.02592	0.00712	0.03261	0.00844								72	75		0.00691	0.01706		0	49.3333
						0.02097	0.07083	0.00584	0.01705											0.0167	0.0069
						0.01355	0.00598	0.0146	0.06042											0.00707	0.00664
						0.00505	0.00473	0.00473	0.00579											0.03174	0.00949
						0.02076	0.03411	0.00462	0.02424											0.03346	0.01986
						0.0101	0.02891	0.00446	0.08664											0.00752	0.00887
						0.0083	0.00941	0.00483	0.00636											0.00929	0.00721
						0.01036	0.01394	0.02071	0.06146											0.00797	0.01343
						0.00629	0.02709	0.0069	0.055											0.0106	0.00679
						0.00897	0.02257	0.06564	0.00464											0.01443	0.0152
						0.01829	0.01108	0.01354	0.00897											0.03956	0.00897
						0.00541	0.00764	0.01843	0.02799											0.01166	0.014
						0.00412	0.00629	0.04116	0.01611											0.02059	0.00482
						0.01376	0.01009	0.01206	0.00532											0.00595	0.03081
						0.01525	0.03224	0.04992	0.00454											0.02246	0.01214
						0.02391	0.00634	0.00505	0.0489											0.00959	0.01276
						0.09043	0.01831	0.01152	0.00871											0.01246	0.03205
						0.00479	0.03063	0.01121	0.04196											0.02543	0.00425
						0.00639	0.00473	0.00558	0.03602											0.00474	0.01291
						0.05256	0.0143	0.02183	0.02195											0.00565	0.01302
						0.0691	0.01305	0.00558	0.01939											0.01388	0.00664
						0.00897	0.01753	0.01859	0.04275											0.0051	0.00519
						0.05214	0.03219	0.00605	0.03686											0.00666	0.01224
						0.01551	0.00879	0.07015	0.00454											0.00903	0.00908
						0.01716	0.00952	0.00781	0.00662											0.02846	0.018
						0.09177	0.01056	0.00473	0.04937											0.00787	0.04595
						0.00732	0.0066	0.04838	0.00792											0.04401	0.03288
						0.06889	0.00759	0.06511	0.05854											0.0158	0.03112
						0.01015	0.01071	0.01907	0.0099											0.02503	0.00747
						0.00938	0.08804	0.00584	0.00954											0.0106	0.02967
						0.01582	0.00822	0.00558	0.00459											0.02003	0.00845
						0.0304	0.05918	0.00632	0.00652											0.01918	0.0083
						0.00788	0.01383	0.00913	0.01104											0.03038	0.0167
						0.01422	0.01227	0.02177	0.02159											0.04279	0.00871
						0.05797	0.00775	0.01211	0.01104											0.0052	0.01151
						0.04225	0.00421	0.02639	0.04438											0.0276	0.00908
						0.07822	0.00473	0.00611	0.00536											0.0059	0.01432
						0.00943	0.01269	0.01057	0.00459											0.01802	0.02142
						0.01226	0.01222	0.03569	0.02066											0.00404	0.00794
						0.03107	0.00728	0.02926	0.00525											0.01141	0.00794
						0.00871	0.01493	0.07547	0.0135											0.00555	0.01266
						0.0185	0.00655	0.02411	0.02137											0.01347	0.00794
						0.00438	0.01331	0.02092	0.01454											0.01211	0.00851
						0.07054	0.00588	0.0196	0.03328											0.01872	0.0042
						0.0169	0.02007	0.00887	0.01809											0.0057	0.03942
						0.04416	0.03443	0.0085	0.01776											0.00611	0.01255
						0.01824	0.00681	0.0094	0.01656											0.00903	0.00633
						0.02468	0.01045	0.00505	0.05733											0.01842	0.00436
						0.00448	0.00613	0.00648	0.00492											0.00439	0.011
						0.02128	0.00433	0.00818	0.00792											0.01211	0.00503
						0.01396	0.00778	0.00505	0.04951											0.0163	0.00939
						0.05194	0.00443	0.02459	0.00448											0.00671	0.01992
						0.01	0.0066	0.02246	0.02208											0.01292	0.03465
						0.00933	0.01639	0.00667	0.01481											0.00979	0.01219
						0.02391	0.0085	0.02301	0.0887											0.00495	0.00773
						0.00469	0.01134	0.00765	0.00601											0.00555	0.01126
						0.00551	0.00593	0.00874	0.0182											0.00616	0.00871
						0.02551	0.01216	0.00822	0.00721											0.02715	0.00892
						0.0118	0.0086	0.01267	0.03427											0.00495	0.00534
						0.00933	0.01056	0.00812	0.01629											0.00727	0.00902
						0.00613	0.00598	0.01836	0.05875											0.0056	0.00731
						0.01061	0.00974	0.02916	0.00743											0.00671	0.00908
						0.00654	0.00433	0.01748	0.02836											0.0054	0.0042
						0.00815	0.00453	0.00548	0.00967											0.00478	0.01073
						0.01381	0.02427	0.00434	0.01131											0.01227	0.01036
						0.00484	0.01355	0.00708	0.0212											0.00827	0.01547
						0.01426	0.01298	0.01505	0.00443											0.00661	0.01226
						0.00443	0.00603	0.01148	0.05482											0.02314	0.01657
						0.00886	0.01654	0.01044	0.00792											0.00967	0.0061
						0.00968	0.00716	0.00569	0.017											0.00593	0.00868
						0.00489	0.00531	0.05755	0.01656											0.00993	0.00442
						0.00418	0.00505	0.00553	0.0117											0.00874	0.00689
						0.00469	0.01278	0.01205	0.02202											0.00832	0.01263
						0.00652	0.00912	0.00967	0.00623											0.00676	0.01215
						0.00769	0.00871	0.00863	0.00607											0.00843	0.01079
						0.00683	0.02468	0.01867	0.00809											0.00608	0.01773
						0.00565	0.00953	0.01386	0.00694											0.00874	0.00684
						0.01024	0.00891	0.00698	0.01353											0.00463	0.00784
						0.02216	0.01742	0.00993	0.00594											0.00452	0.00621
						0.01187	0.01144	0.02353	0.01983											0.00749	0.03009
						0.02476	0.0084	0.01386	0.00434											0.00718	0.01557
						0.0296	0.03803	0.03376	0.04157											0.00489	0.03025
						0.00489	0.03715	0.01044	0.00413											0.01279	0.01152
						0.01284	0.02241	0.01055	0.07344											0.0077	0.00521
						0.00555	0.00474	0.00579	0.04137											0.00947	0.00784
						0.00413	0.00974	0.00894	0.07246											0.00796	0.00758
						0.02838	0.03365	0.01541	0.01493											0.00936	0.007
						0.01146	0.04071	0.01251	0.01508											0.00551	0.00605
						0.00779	0.0339	0.00879	0.00656											0.00676	0.0162
						0.00632	0.0069	0.01308	0.00749											0.00588	0.01463
						0.01589	0.00464	0.00683	0.05077											0.01087	0.0071
						0.01472	0.00603	0.00481	0.00465											0.01035	0.00763
						0.00433	0.0084	0.00714	0.00439											0.00759	0.02126
						0.01335	0.00881	0.00734	0.02722											0.00759	0.00879
						0.00672	0.01839	0.00481	0.02035											0.0143	0.02999
						0.01829	0.00964	0.006	0.01916											0.0271	0.00784
						0.01391	0.01499	0.02895	0.00434											0.01602	0.01215
						0.02191	0.00773	0.01877	0.00687											0.02814	0.013
						0.00433	0.01314	0.01065	0.00434											0.00567	0.0081
						0.02532	0.00773	0.012	0.05686											0.01175	0.00889
						0.03485	0.01082	0.00808	0.04008											0.01321	0.00958
						0.07107	0.00881	0.00537	0.09498											0.00692	0.00537
						0.07249	0.00629	0.03248	0.01234											0.00713	0.01321
						0.00489	0.00412	0.02393	0.02489											0.01196	0.01257
						0.00993	0.01432	0.00985	0.02391											0.00567	0.03036
						0.00861	0.00855	0.03602	0.0471											0.00666	0.00716
						0.0137	0.01819	0.00678	0.05893											0.01534	0.00426
						0.04901	0.02015	0.00589	0.05712											0.00749	0.00431
						0.00418	0.01484	0.02878	0.02081											0.01321	0.00605
						0.00627	0.00778	0.01037	0.02629											0.00593	0.00589
						0.03439	0.02185	0.0074	0.0047											0.01409	0.00905
						0.02455	0.00763	0.00818	0.02918											0.00983	0.00447
						0.00835	0.01051	0.00422	0.01023											0.00739	0.01115
						0.00591	0.00587	0.01731	0.00589											0.01035	0.01021
						0.00978	0.00727	0.00714												0.00681	0.01084
						0.01105	0.00438	0.01965												0.00863	0.00863
						0.02817	0.00706	0.01293												0.00941	0.00437
						0.00509	0.00964	0.00547												0.00692	0.01221
						0.03255	0.00654	0.06167												0.03448	0.011
						0.01095	0.00783	0.02492												0.00801	0.00647
						0.01712	0.01282	0.03336												0.00416	0.01378
						0.0214	0.00902	0.01684												0.00629	0.0061
						0.0081	0.01136	0.07559												0.00593	0.03109
						0.00703	0.01934	0.00787												0.03843	0.0101
						0.01019	0.01084	0.00709												0.01378	0.01068
						0.0083	0.00704	0.02158												0.02788	0.00894
						0.04437	0.01199	0.01553												0.00603	0.00489
						0.0379	0.01079	0.00949												0.01035	0.00452
						0.00489	0.02372	0.00417												0.00681	0.01215
						0.0243	0.01585	0.00547												0.00452	0.00705
						0.00525	0.02012	0.01319												0.00749	0.02531
						0.00443	0.01809	0.00469												0.00619	0.01415
						0.0109	0.00902	0.0085												0.00895	0.00505
						0.00856	0.05061	0.02554												0.00603	0.00516
						0.01727	0.0097	0.01366												0.01753	0.00752
						0.00453	0.01048	0.05739												0.00999	0.00842
						0.0096	0.0196	0.01194												0.00452	0.01568
						0.01612	0.00443	0.03936												0.00785	0.01794
						0.02213	0.00464	0.00599												0.00801	0.00915
						0.00467	0.01626	0.03305												0.00939	0.00647
						0.00416	0.02142	0.00975												0.00424	0.0101
						0.01299	0.00771	0.01517												0.00623	0.00437
						0.05709	0.04525	0.01673												0.00842	0.01419
						0.03265	0.01454	0.0171												0.01343	0.00653
						0.00642	0.01084	0.0097												0.00955	0.01623
						0.00868	0.00766	0.0171												0.00429	0.00694
						0.00714	0.06839	0.00537												0.00756	0.01986
						0.01376	0.03341	0.01011												0.0123	0.0099
						0.01073	0.0208	0.01183												0.00485	0.00618
						0.03455	0.01288	0.00912												0.00807	0.00521
						0.0171	0.00949	0.00438												0.01705	0.01731
						0.00601	0.027													0.00745	0.00618
						0.00832	0.02231													0.01118	0.00888
						0.01037	0.01126													0.00638	0.01383
						0.01196	0.00417													0.00674	0.00613
						0.01756	0.01845													0.00904	0.01695
						0.0096	0.02486													0.00572	0.00659
						0.00724	0.0379													0.00551	0.00516
						0.00909	0.02069													0.01817	0.00465
						0.03512	0.03075													0.00556	0.00689
						0.04441	0.01058													0.01782	0.01445
						0.0097	0.00834													0.0051	0.00556
						0.01479	0.03466													0.0168	0.0075
						0.02783	0.0097													0.01026	0.00756
						0.01078	0.00485													0.00592	0.01858
						0.01222	0.01923													0.01552	0.01052
						0.03409	0.01074													0.01123	0.00791
						0.00965	0.00526													0.00827	0.01312
						0.06536	0.01673													0.00735	0.01741
						0.0458	0.01579													0.0048	0.00822
						0.05719	0.01423													0.01608	0.00623
						0.01766	0.0171													0.02052	0.0144
						0.00544	0.00553													0.00684	0.00791
						0.00436	0.02221													0.00868	0.0122
						0.00426	0.00917													0.01143	0.00567
						0.02264	0.00453													0.00597	0.01399
						0.01612	0.01084													0.00776	0.01164
						0.00626	0.01579													0.00444	0.00541
						0.00852	0.00626													0.03405	0.00551
						0.08266	0.00438													0.01725	0.01332
						0.00457	0.0147													0.0048	0.02384
						0.0095	0.00824													0.03594	0.00572
						0.05642	0.01084													0.00633	0.00429
						0.01751														0.00679	0.00613
						0.03548														0.01297	0.00827
						0.00914														0.00873	0.0122
						0.01006														0.00939	0.01021
						0.0116														0.00873	0.005
						0.05632														0.00613	0.02149
						0.0056														0.017	0.00888
						0.00996														0.00495	0.00756
						0.00498														0.01955	0.00408
						0.06438														0.0096	0.00842
						0.02921														0.00858	0.01593
						0.00611														0.00475	0.01026
						0.02562														0.01618	0.01414
						0.01135														0.00832	0.01006
						0.00924														0.01312	0.00653
						0.0345														0.01001	0.00786
						0.00549														0.00495	0.0049
						0.01068														0.00975	0.0073
						0.01032														0.00694	0.00689
																				0.00572	0.00475
																				0.00429	0.00648
																				0.0048	0.00807
																				0.0053	0.00684
																				0.01466	0.00847
																				0.00608	0.01292
																				0.00884	0.00924
																				0.00686	0.0051
																				0.01794	0.01021
																				0.009	0.00429
																				0.0144	0.00485
																				0.00614	0.00791
																				0.00718	0.00761
																				0.00562	0.00761
																				0.00499	0.00858
																				0.00484	0.00761
																				0.00624	0.00929
																				0.00504	0.00659
																				0.02179	0.01506
																				0.01232	0.00807
																				0.00822	0.005
																				0.0118	0.00459
																				0.00759	0.00592
																				0.01102	0.00979
																				0.01726	0.00469
																				0.00884	0.0052
																				0.00525	0.0103
																				0.00458	0.01813
																				0.00837	0.00458
																				0.00816	0.00422
																				0.0144	0.00495
																				0.03281	0.01185
																				0.00458	0.00412
																				0.02366	0.01319
																				0.00889	0.01334
																				0.00489	0.00737
																				0.01071	0.00412
																				0.0051	0.00634
																				0.00442	0.01643
																				0.00666	0.00531
																				0.0066	0.00623
																				0.00978	0.00819
																				0.04763	0.00659
																				0.00525	0.01004
																				0.00551	0.00742
																				0.00946	0.01236
																				0.00936	0.00531
																				0.0064	0.01442
																				0.00426	0.00984
																				0.00692	0.00525
																				0.00723	0.02421
																				0.00728	0.01808
																				0.02293	0.00464
																				0.00437	0.00716
																				0.00416	0.00561
																				0.0052	0.0085
																				0.01264	0.00587
																				0.00458	0.0308
																				0.00463	0.00438
																				0.00664	0.01283
																				0.00789	0.00495
																				0.00961	0.0086
																				0.00977	0.01411
																				0.00428	0.00505
																				0.01149	0.01066
																				0.01593	0.00598
																				0.00705	0.00433
																				0.01411	0.01463
																				0.00486	0.01473
																				0.00533	0.01226
																				0.00716	0.02534
																				0.00648	0.00546
																				0.01416	0.01278
																				0.01661	0.01252
																				0.00852	0.00474
																				0.01964	0.00515
																				0.00549	0.01484
																				0.01802	0.00531
																				0.01186	0.00927
																				0.01729	0.01092
																				0.00528	0.00628
																				0.0094	0.01684
																				0.00993	0.01236
																				0.00575	0.00489
																				0.01959	0.00561
																				0.00423	0.00469
																				0.00428	0.00876
																				0.01196	0.00469
																				0.00977	0.00556
																				0.00507	0.00412
																				0.00444	0.00912
																				0.00502	0.00912
																				0.0059	0.0086
																				0.00669	0.00783
																				0.01494	0.00453
																				0.00502	0.00582
																				0.0151	0.00536
																				0.00596	0.00917
																				0.01991	0.00438
																				0.00867	0.00489
																				0.00836	0.00514
																				0.00726	0.00648
																				0.00758	0.00809
																				0.00517	0.00711
																				0.00418	0.00648
																				0.00653	0.01593
																				0.01902	0.01525
																				0.01991	0.01484
																				0.00658	0.00467
																				0.01296	0.01421
																				0.01698	0.00996
																				0.02842	0.00477
																				0.02105	0.00892
																				0.02711	0.00436
																				0.01374	0.0097
																				0.01682	0.00477
																				0.00475	0.01535
																				0.0094	0.00814
																				0.01014	0.01006
																				0.00486	0.02822
																				0.00627	0.00788
																				0.02482	0.00415
																				0.0082	0.00897
																				0.01411	0.01162
																				0.00721	0.00731
																				0.00486	0.02775
																				0.01196	0.0056
																				0.00559	0.01463
																				0.0046	0.01084
																				0.00439	0.00539
																				0.00475	0.00768
																					0.00441
																					0.01172
																					0.00498
																					0.01063
																					0.01764
																					0.01613
																					0.00436
																					0.00602
																					0.01676
																					0.01608
																					0.01707
																					0.01354
																					0.01857
																					0.00949
																					0.00965
																					0.01961
																					0.01468
																					0.00612
																					0.01764
																					0.0222
																					0.02215
																					0.00742
																					0.02563
																					0.00555
																					0.00742
																					0.00768
																					0.01183
																					0.01401
																					0.02039
																					0.01105
																					0.00711
																					0.01001
																					0.00856
																					0.0055
																					0.00866
																					0.01224
																					0.00804
																					0.0055
																					0.00835
																					0.01048
																					0.01286
																					0.01292
																					0.01012
																					0.00597

## Sheet: Supplemental Figure 4
	Figure S4D
	Organoid Per Well			Organoid Area
	Control	Pdgfrα-GFP		Control	Pdgfrα-GFP
	45	55		0.11632	0.01097
	54	63		0.02076	0.02827
	52	64		0.04074	0.06523
	39	53		0.06288	0.0333
	56	65		0.07942	0.07346
	59	42		0.16671	0.05822
	60	62		0.11691	0.00747
	56	55		0.04596	0.15614
		47		0.02539	0.03909
		54		0.02441	0.04191
				0.01791	0.0205
				0.00817	0.04275
				0.10185	0.03269
				0.03553	0.02827
				0.01663	0.04389
				0.06987	0.03048
				0.15175	0.03566
				0.06495	0.04945
				0.00896	0.02705
				0.07115	0.18647
				0.01329	0.04854
				0.31353	0.09533
				0.12154	0.10203
				0.0492	0.0653
				0.02706	0.13518
				0.04094	0.01646
				0.00827	0.06584
				0.02746	0.10676
				0.00856	0.05487
				0.13325	0.01486
				0.02441	0.23493
				0.06889	0.04785
				0.01771	0.05441
				0.00797	0.04961
				0.06771	0.05227
				0.0245	0.21839
				0.02893	0.04519
				0.105	0.0397
				0.02008	0.0397
				0.01506	0.01448
				0.06958	0.03802
				0.06387	0.02042
				0.01584	0.17389
				0.0122	0.01006
				0.02401	0.1697
				0.04408	0.0522
				0.0662	0.06416
				0.03875	0.09319
				0.05713	0.06363
				0.02674	0.03955
				0.08204	0.01326
				0.07559	0.03132
				0.11387	0.02217
				0.07082	0.09647
				0.01186	0.04679
				0.0074	0.04356
				0.0444	0.02874
				0.04209	0.02031
				0.0826	0.0786
				0.14212	0.08302
				0.06628	0.00917
				0.0487	0.01073
				0.04209	0.07557
				0.0121	0.04151
				0.09413	0.15999
				0.06628	0.04986
				0.12787	0.06198
				0.00684	0.02604
				0.04066	0.03038
				0.07066	0.01302
				0.02674	0.06517
				0.02252	0.02031
				0.01798	0.04937
				0.08411	0.05682
				0.0261	0.01294
				0.0343	0.04757
				0.14968	0.01416
				0.04631	0.12011
				0.01687	0.01408
				0.04042	0.09686
				0.10893	0.01507
				0.05896	0.02653
				0.01265	0.03652
				0.0335	0.0077
				0.06103	0.04061
				0.04949	0.04127
				0.06119	0.0497
				0.08085	0.00819
				0.02705	0.09514
				0.0148	0.11397
				0.00828	0.07451
				0.0701	0.02931
				0.04655	0.03021
				0.00645	0.04004
				0.05562	0.06018
				0.07265	0.06427
				0.03493	0.11692
				0.05164	0.02096
				0.02316	0.0086
				0.0163	0.09023
				0.0109	0.0574
				0.02004	0.07443
				0.03738	0.04184
				0.10037	0.0723
				0.02346	0.06354
				0.00779	0.10988
				0.0478	0.10644
				0.03993	0.05215
				0.05353	0.10095
				0.0109	0.08048
				0.0105	0.0551
				0.1162	0.02129
				0.00787	0.0253
				0.01583	0.02595
				0.10523	0.10153
				0.03428	0.056
				0.01893	0.04159
				0.07055	0.03512
				0.01949	0.03597
				0.0404	0.00823
				0.08327	0.0442
				0.02426	0.02111
				0.07309	0.03871
				0.03436	0.01699
				0.03388	0.04069
				0.0653	0.05052
				0.02147	0.05532
				0.0412	0.05174
				0.10181	0.02278
				0.08447	0.05852
				0.09711	0.02873
				0.01718	0.04123
				0.01376	0.0631
				0.03961	0.06873
				0.04542	0.09365
				0.02784	0.00945
				0.05528	0.0621
				0.0509	0.12139
				0.00732	0.06363
				0.08558	0.04374
				0.02283	0.00678
				0.11143	0.0333
				0.061	0.03376
				0.01296	0.12406
				0.03905	0.01295
				0.01257	0.04214
				0.07158	0.01387
				0.06665	0.04725
				0.04112	0.06645
				0.09465	0.04183
				0.07476	0.0314
				0.04714	0.05372
				0.04586	0.00709
				0.0312	0.0061
				0.04722	0.03879
				0.03521	0.08916
				0.00899	0.02118
				0.03158	0.06157
				0.1934	0.06149
				0.03709	0.08717
				0.01813	0.05487
				0.12178	0.05098
				0.01126	0.02271
				0.13878	0.04115
				0.10675	0.03551
				0.05591	0.05365
				0.12329	0.07453
				0.1202	0.07658
				0.04155	0.02888
				0.07479	0.04214
				0.14717	0.0365
				0.04563	0.10462
				0.00665	0.10386
				0.0071	0.03574
				0.0275	0.01783
				0.02387	0.01966
				0.04095	0.01966
				0.03181	0.01684
				0.06814	0.0522
				0.04692	0.08367
				0.02878	0.07605
				0.09391	0.01829
				0.03165	0.05089
				0.13206	0.03039
				0.04193	0.07945
				0.08356	0.04626
				0.05591	0.0075
				0.0374	0.06581
				0.01798	0.03262
				0.00763	0.07426
				0.02097	0.05815
				0.11568	0.02178
				0.01262	0.13728
				0.0399	0.05967
				0.01459	0.03119
				0.09754	0.00686
				0.19626	0.0193
				0.01017	0.04866
				0.04266	0.11088
				0.01214	0.05257
				0.02318	0.10888
				0.085	0.17796
				0.04463	0.08264
				0.01009	0.08998
				0.09234	0.05759
				0.05149	0.07235
				0.04282	0.07985
				0.07231	0.05153
				0.17237	0.03741
				0.01829	0.04315
				0.01396	0.06341
				0.03887	0.08001
				0.16433	0.10082
				0.00994	0.01587
				0.03809	0.0217
				0.07325	0.15291
				0.0097	0.01276
				0.06773	0.10338
				0.02602	0.01189
				0.08319	0.00933
				0.08469	0.01069
				0.07041	0.0071
				0.02105	0.0473
				0.0742	0.04156
				0.0835	0.03853
				0.03659	0.03773
				0.03194	0.03135
				0.09604	0.07051
				0.05299	0.01619
				0.03391	0.06557
				0.02066	0.02058
				0.03485	0.03645
				0.06182	0.04626
				0.03588	0.02058
				0.05819	0.01468
				0.03123	0.00866
				0.03998	0.01127
				0.01798	0.01724
				0.02121	0.03096
				0.01498	0.01655
				0.00962	0.01786
				0.03919	0.06161
				0.1059	0.03226
				0.08595	0.03035
				0.05591	0.01065
				0.01656	0.10621
				0.00952	0.00743
				0.01291	0.0105
				0.03534	0.01134
				0.01267	0.02176
				0.01751	0.04667
				0.05754	0.0118
				0.01622	0.01954
				0.01436	0.01012
				0.02574	0.11763
				0.02606	0.01893
				0.09143	0.04
				0.10394	0.01257
				0.02276	0.08529
				0.03413	0.08614
				0.08497	0.06506
				0.04842	0.11418
				0.07117	0.0646
				0.03696	0.02805
				0.03268	0.1194
				0.03922	0.01249
				0.0301	0.04491
				0.0585	0.05004
				0.04019	0.04261
				0.05972	0.01548
				0.05334	0.09296
				0.02268	0.0397
				0.04269	0.02192
				0.04842	0.09472
				0.09119	0.07188
				0.01291	0.02567
				0.01114	0.00943
				0.02962	0.03701
				0.03978	0.10598
				0.07319	0.0843
				0.07012	0.02314
				0.01678	0.07219
				0.03986	0.03556
				0.07932	0.07694
				0.0414	0.02736
				0.02849	0.03012
				0.04414	0.15151
				0.00839	0.01195
				0.01186	0.04636
				0.04801	0.06874
				0.1275	0.01694
				0.13476	0.09863
				0.09748	0.14967
				0.04842	0.01901
				0.03793	0.04951
				0.0301	0.02038
				0.02292	0.04314
				0.01977	0.06108
				0.1158	0.08928
				0.08602	0.0528
				0.04124	0.11934
				0.03873	0.13345
				0.03857	0.12979
				0.04083	0.04022
				0.02332	0.03212
				0.0654	0.18833
				0.08048	0.00881
				0.03342	0.04287
				0.01994	0.04443
				0.02449	0.02206
				0.09986	0.01769
				0.06652	0.06743
				0.02433	0.16089
				0.02959	0.09931
				0.06389	0.06462
				0.06732	0.08013
				0.09037	0.01177
				0.05926	0.14483
				0.04339	0.03367
				0.03741	0.00647
				0.2329	0.1315
				0.00933	0.02035
				0.04554	0.02276
				0.03916	0.01769
				0.07553	0.01037
				0.0138	0.02081
				0.01914	0.14795
				0.04363	0.23479
				0.01739	0.02674
				0.03143	0.01497
				0.08869	0.14156
				0.06413	0.07803
				0.00933	0.03399
				0.09156	0.09759
				0.04315	0.06821
				0.06835	0.05464
				0.01803	0.02307
				0.01228	0.03975
				0.05384	0.05231
				0.0213	0.09105
				0.01196	0.01988
				0.0481	0.02526
				0.02465	0.01218
				0.04283	0.06299
				0.05272	0.00717
				0.01013	0.00663
				0.08646	0.07471
				0.08614	0.01272
				0.07729	0.01218
				0.03071	0.05736
				0.04403	0.09814
				0.03509	0.0138
				0.0394	0.02228
				0.04084	0.05782
				0.05918	0.02251
				0.02058	0.02976
				0.00774	0.14324
				0.0457	0.04896
				0.04036	0.10076
				0.02313	0.13045
				0.04395	0.08465
				0.1403	0.05412
				0.0717	0.02652
				0.04475	0.09876
				0.01659	0.07139
				0.04443	0.08881
				0.04763	0.20477
				0.06143	0.07447
				0.02432	0.02421
				0.08294	0.13661
				0.05137	0.03739
				0.13057	0.00617
				0.00951	0.05435
				0.01886	0.10446
				0.01419	0.0562
				0.01247	0.07378
				0.09651	0.02259
				0.08084	0.12667
				0.07242	0.13145
				0.03516	0.04271
				0.04638	0.10292
				0.02923	0.05867
				0.01505	0.03523
				0.03929	0.02899
				0.0092	0.04618
				0.00787	0.0212
				0.00943	0.03623
				0.05036	0.02136
				0.08333	0.08766
				0.03633	0.03377
				0.07452	0.01056
				0.03882	0.0091
				0.02533	0.01796
				0.23893	0.08897
				0.12457	0.00941
				0.02853	0.07085
				0.01021	0.08565
				0.11389	0.0212
				0.00748	0.04208
				0.0502	0.10003
				0.04287	0.02501
				0.134	0.13135
				0.01341	0.06725
				0.04997	0.05673
				0.04093	0.01635
				0.00756	0.01651
				0.12059	0.0378
				0.02113	0.03213
				0.03142	0.05155
				0.0258	0.06062
				0.06626	0.06661
				0.07702	0.09744
				0.01801	0.059
				0.09043	0.09809
				0.05309	0.09736
				0.03368	0.08911
				0.09666	0.06394
				0.02853	0.08271
				0.07585	0.01716
				0.02822	0.12067
				0.01731	0.01942
					0.00745
					0.01044
					0.0263
					0.1265
					0.07543
					0.05341
					0.07235
					0.04119
					0.12051
					0.0535
					0.05414
					0.13791
					0.06823
					0.11856
					0.06272
					0.10578
					0.00712
					0.07867
					0.08757
					0.0178
					0.03043
					0.01821
					0.02128
					0.00752
					0.04672
					0.04824
					0.05072
					0.03048
					0.06264
					0.06792
					0.012
					0.00664
					0.10279
					0.04032
					0.01488
					0.0472
					0.0532
					0.16983
					0.02112
					0.04776
					0.10591
					0.0184
					0.03296
					0.01216
					0.00968
					0.00768
					0.11887
					0.13263
					0.0244
					0.034
					0.02152
					0.01648
					0.07184
					0.08495
					0.01392
					0.01816
					0.04976
					0.02264
					0.03768
					0.06328
					0.07208
					0.12343
					0.09919
					0.01008
					0.12423
					0.04224
					0.00928
					0.01616
					0.20727
					0.06992
					0.03032
					0.01184
					0.06544
					0.04264
					0.04536
					0.0152
					0.0092

## Sheet: Supplemental Figure 12
	Figure S12D
	Axin2/EYFP Control (TdT+/YFP+)	Nkx2-1 KO (TdT+/YFP-)	Nkx2-1 KO (TdT+/YFP+)
	1.00289	0.982239	0.665411
	0.989398	1.14174	0.507699
